# Supplementary material for: Chromosome-Scale Genome Assembly and Triterpenoid Saponin Biosynthesis in Korean Bellflower (Platycodon grandiflorum)
Source: Int J Mol Sci. 2023 Mar 31;24(7):6534. doi: 10.3390/ijms24076534 (PMC10095269; doi:10.3390/ijms24076534)
Supplement: Supplementary file 1 [file ijms-24-06534-s001.zip › Supp_Tables.xlsx]

## Sheet: Table S1
Supplementary Table S1. Sequencing data used for P. grandiflorum genome assembly
Library type (platform)	insert size	Raw data		Trimmed data		Average length (bp)	Coverage (X)*
		No. of reads	Length (bases)	No. of reads	Length (bases)
Nanopre (GridION)	1 ~ 152,443 bp	na	na	10728417	52682175403	4,911 bp	83.0949
Hi-C (HiSeqX)	na	123459352	37037805600	na	na	na	na
Illumina Paired-end (HiSeq2500)	270 bp	259069478	39119491178	246682706	36285710183	147 bp	57.233
	500 bp	272208374	41103464474	237025686	34259670225	145 bp	54.0373
	700 bp	262969892	39708453692	208902092	29976195006	143 bp	47.2811
	Total	794247744	119931409344	692610484	100521575414		158.551
*Coverage was calculated based on the genome size (634 Mb) of P. grandiflorum estimated by k-mer frequency-based methods.

## Sheet: Tabls S2
Supplementary Table S2. Summary of two contig sets based on SMARTdenovo and Canu assemblers.
Assemblers	SMARTdenovo	Canu
Sequence numbers (Contigs)	2489	1172
Total sequence length (bp)	608026923	575003958
Min length (bp)	1974	1071
Max length (bp)	6901911	15859539
Average length (bp)	244286	490618
N50 (bp)	561458	1536211
N90 (bp)	103200	313798
Complete BUSCO (%)*	98	97.5
*BUSCO (version 5.0) with embryophyta_odb10 lineage dataset

## Sheet: Table S3
Supplementary Table S3. Validation of genome by mapping paired-end(PE) data.
Metrics	PE 270bp	PE 500bp	PE 700bp
Raw total reads	259069478	272208374	262969892
Trimmed total reads	246682706	237025686	208902092
Mapped total reads	238076265	229484222	198985426
% Mapped reads of trimmed total reads	96.5111	96.8183	95.253
Genome sequences (bp) covered by mapped reads	535482364	541483351	543042570
% Genome sequences covered by mapped reads	93.1749	94.2191	94.4904
Mapped PE reads	235673468	226919260	196493678
% Mapped PE reads of trimmed total reads	95.5371	95.7361	94.0602
Genome sequences (bp) covered by mapped PE reads	532577169	538616047	539941310
% Genome sequences covered by mapped PE reads	92.6694	93.7202	93.9508

## Sheet: Table S4
Supplementary Table S4. Transcriptome data of eight different tissues and three methyl jasmonate (MJ) treatments.
SRA accession no	Sample name	Sample description	Raw read No	Raw Length (bases)	Adaptor & Quality Trimming			After decontamination
					read No.	length (bases)	%	read No.	bp	%
SRR8712517	Leaf	Leaf	74059600	7480019600	68034236	6744299040	0.901642	67327762	6677833594	0.892756
SRR8712516	Petal	Petal	75716052	7647321252	69715680	6906168122	0.903083	69280848	6866905780	0.897949
SRR8712515	Pistil	Pistil	79979182	8077897382	73497158	7285166151	0.901864	72940614	7234885747	0.89564
SRR8712514	Root	Root	78159428	7894102228	72161332	7155170774	0.906394	69347504	6880760985	0.871633
SRR8712513	Seed	Seed	66959732	6762932932	62068908	6160791126	0.910964	60654830	6024328835	0.890786
SRR8712512	Sepal	Sepal	67752160	6842968160	62095666	6153251063	0.899208	61525144	6101063782	0.891581
SRR8712511	Stamen	Stamen	75430728	7618503528	68775014	6805452801	0.893279	68353928	6767623835	0.888314
SRR8712510	Stem	Stem	68667512	6935418712	63328316	6281004964	0.905642	61652456	6118651049	0.882232
SRR8712519	CT_12h_1	Plant at 12 h with no MJ*, replicate 1	44007188	4444725988	42244170	4242779485	0.954565	37911772	3808370460	0.856829
SRR8712518	CT_12h_2	Plant at 12 h with no MJ, replicate 2	48730380	4921768380	46922924	4719166795	0.958836	45010590	4527558995	0.919905
SRR8712527	CT_12h_3	Plant at 12 h with no MJ, replicate 3	49867912	5036659112	47725314	4794951519	0.95201	44212432	4442701322	0.882073
SRR8712526	MJ_12h_1	Plants with MJ for 12h, replicate 1	46104444	4656548844	44304694	4454518183	0.956614	40584048	4081134551	0.876429
SRR8712529	MJ_12h_2	Plants with MJ for 12h, replicate 2	46309014	4677210414	44445828	4470128079	0.955725	43171962	4342725985	0.928486
SRR8712528	MJ_12h_3	Plants with MJ for 12h, replicate 3	48184858	4866670658	46319576	4658679161	0.957262	44914452	4518039777	0.928364
SRR8712523	MJ_24h_1	Plants with MJ for 24h, replicate 1	43679756	4411655356	41559778	4174576880	0.946261	40240718	4043001364	0.916436
SRR8712522	MJ_24h_2	Plants with MJ for 24h, replicate 2	51252656	5176518256	49331946	4961391443	0.958442	46443358	4671523651	0.902445
SRR8712525	MJ_24h_3	Plants with MJ for 24h, replicate 3	46342102	4680552302	44528494	4473513411	0.955766	41016062	4121329009	0.880522
SRR8712524	MJ_48h_1	Plants with MJ for 48h, replicate 1	43046854	4347732254	41352264	4155752013	0.955844	38923394	3912450405	0.899883
SRR8712520	MJ_48h_3	Plants with MJ for 48h, replicate 2	48991134	4948104534	46889672	4710242782	0.951929	45154234	4536925945	0.916902
SRR8712521	MJ_48h_2	Plants with MJ for 48h, replicate 3	57232018	5780433818	54945214	5525218206	0.955848	53297292	5360651384	0.927379
Total	20		1160472710	117207743710	1090246184	108832221998	0.928541	1051963400	105038466455	0.896173
*MJ : methyl jasmonate treatment

## Sheet: Table S5
Supplementary Table S5. Repeat contents of P. grandiflorum genome
Class		Count	Masked (bp)	Masked (%)1)
DNA	CMC-EnSpm	16293	6641216	1.15558
	MULE-MuDR	32623	16642977	2.89591
	PIF-Harbinger	16032	7089923	1.23366
	TcMar-Pogo	196	63949	0.0111272
	TcMar-Stowaway	54737	7499378	1.30491
	Zisupton	1157	223689	0.0389223
	hAT-Ac	33241	9114289	1.5859
	hAT-Tag1	10196	2646838	0.460555
	hAT-Tip100	6405	2068011	0.359838
	hAT-hAT5	213	120523	0.0209712
	etc	37610	6492252	1.12966
LINE	CR1	365	52380	0.00911422
	I-Jockey	1898	1069568	0.186107
	L1	16839	12679607	2.20628
	Penelope	101	71278	0.0124025
	R1	88	11449	0.00199215
	RTE-BovB	7654	1583506	0.275533
	etc	502	90060	0.0156706
LTR	Cassandra	366	46962	0.00817148
	Caulimovirus	1149	925139	0.160976
	Copia	59317	67786407	11.795
	ERV1	1610	1143787	0.199021
	ERVK	268	108660	0.018907
	Gypsy	68448	74568559	12.9751
	etc	35292	10005407	1.74096
RC	Helitron	3110	1566151	0.272513
SINE	ID	484	34179	0.00594721
	tRNA	4417	440604	0.0766659
	tRNA-RTE	790	79591	0.013849
	etc	6582	1302778	0.226686
Unknown		334969	88445716	15.3897
Total interspersed		752952	320614833	55.7876
Low_complexity		24975	1234433	0.214794
Simple_repeat		111675	5611764	0.976458
Total		889602	327461030	56.9788
1)Percentage to P. grandiflorum genome length (574,706,410 bp)

## Sheet: Table S6
Supplementary Table S6. Summary of functional annotations for 41,335 protein-coding genes in P. grandiflorum
Database	Program and parameters	No. of annotated genes	% of total genes
NCBI nr proteins	DIAMOND (version 0.9.30.131), E-value cutoff 1e-5	33001	79.8379
Protein domains	InterProScan (ver.5.34-73.0), with all database except PANTHER	25303	61.2145
Gene Ontology (GO)	Blast2GO, default parameters	17286	41.8193
KEGG pathway	KAAS, SBH method	11404	27.5892
Total		33257	80.4572

## Sheet: Table S7
Supplementary Table S7. Genome assemble comparison among P. grandiflorum and two Platycodon species genomes
Metrics	P. grandiflorum	Playcodon (Korea) 1)	Playcodon(China) 2)
Sequence numbers	429 (chromosomes and contigs)	4,816 (scaffolds)	99 (chromosomes and scaffolds)
Total sequence length (bp)	574706410	680177651	622868196
Min length (bp)	1071	1006	50000
Max length (bp)	93483513	1387349	104366066
Average length (bp)	1339642	141233	6291598
N50 (bp)	64545416	277181	65833826
N90 (bp)	43563964	79197	47088837
Complete BUSCOs (%)*	97.6	96.7	98.3
*BUSCO (version 5.0) with embryophyta_odb10 lineage dataset
1)Kim et al (2020), Korean balloon flower (P. grandiflorus; Hortic Res. 7:112)
2)Jia et al (2022), Chinese balloon flower (P. grandiflorus; Front Genet 13, 869784)

## Sheet: Table S8
Supplementary Table S8. Gene annotation comparison among P. grandiflorum and two Platycodon grandiflorus genomes
Metrics	P. grandiflorum	Playcodon (Korea) 1)	Playcodon(China) 2)
Number of protein-coding genes	41355	44508	22358
Total length of protein-coding genes (bp)	40602816	47041577	27670797
Average gene length (bp)	982	1057	1238
Smallest gene length (bp)	102	20	148
Longest gene length (bp)	15303	18066	15303
GC content (%)	44.42	44.65	44.68
Complete BUSCOs (%)*	86.5	88.9	94.2
Functionally annotated (%)	80.5	80.36	95.27
*BUSCO (version 5.0) with embryophyta_odb10 lineage dataset
1)Kim et al (2020), Korean balloon flower (P. grandiflorus; Hortic Res. 7:112)
2)Jia et al (2022), Chinese balloon flower (P. grandiflorus; Front Genet 13, 869784)

## Sheet: Table S9
Supplementary Table S9. Four whole genomes and gene sets used for comparative analyses.
Family	Species	Common names	Genome size (Mb)	Gene set version	Annotated genes (proteins)	Source URLs	References
Asteraceae	Helianthus annuus	Sun flower	3600	r1.2	52243	https://phytozome-next.jgi.doe.gov/info/Hannuus_r1_2	Badouin et al (2017)
Araliaceae	Panax ginseng	Korean ginseng	3410	GWHBEIL00000000	65913	https://ngdc.cncb.ac.cn/gwh/Assembly/22230/show	Wang et al (2022)
Solanaceae	Solanum lycopersicum	Tomato	900	ITAG4.0	34074	https://phytozome-next.jgi.doe.gov/info/Slycopersicum_ITAG4_0	Hosmani et al (2019)
Brassicaceae	Arabidopsis thaliana	Thale cress	125	Araport11 (Primary transcript only)	27654	https://phytozome-next.jgi.doe.gov/info/Athaliana_Araport11	Cheng et al (2017)

## Sheet: Table S10
Supplementary Table S10. Gene Ontology (GO) enrichment analysis of shared and unique genes among among P. grandiflorum and four other whole genomes
1) Shared gene clusters among P. grandiflorum and four other whole genomes*
GO ID	Namespace	Name	Count	p-value
GO:0006355	biological_process	regulation of transcription, DNA-templated	185	0.000312537
GO:0006364	biological_process	rRNA processing	78	2.32738e-11
GO:0006397	biological_process	mRNA processing	43	0.000293187
GO:0006952	biological_process	defense response	42	3.1978e-13
GO:0000398	biological_process	mRNA splicing, via spliceosome	35	0.000138445
GO:0007165	biological_process	signal transduction	27	1.57144e-05
GO:0010027	biological_process	thylakoid membrane organization	25	7.76925e-07
GO:0048367	biological_process	shoot system development	22	6.92452e-05
GO:0007129	biological_process	synapsis	16	0.000101423
GO:0048544	biological_process	recognition of pollen	5	1.33186e-10
GO:0000272	biological_process	polysaccharide catabolic process	3	0.000328401
GO:0031640	biological_process	killing of cells of other organism	2	3.66293e-13
GO:0009820	biological_process	alkaloid metabolic process	2	1.39866e-06
GO:0042773	biological_process	ATP synthesis coupled electron transport	2	0.000232405
GO:0016491	molecular_function	oxidoreductase activity	30	1.84176e-05
GO:0003677	molecular_function	DNA binding	21	6.66079e-05
GO:0016705	molecular_function	oxidoreductase activity, acting on paired donors	11	5.91671e-15
2) Unique gene clusters of P. grandiflorum
GO ID	Namespace	Name	Count	p-value
GO:0009791	biological_process	post-embryonic development	7	4.86628e-06
*Four genomes are Panax ginseng, Helianthus annuus, Solanum lycopersicum, Arabidopsis thaliana

[truncated: 2 more sheets: Table S11, Table S12]
